# Supplementary material for: Increased hepatoprotective effects of the novel farnesoid X receptor agonist INT-787 versus obeticholic acid in a mouse model of nonalcoholic steatohepatitis
Source: PLoS One. 2024 Apr 25;19(4):e0300809. doi: 10.1371/journal.pone.0300809 (PMC11045142; doi:10.1371/journal.pone.0300809)
Supplement: S1 Raw data — (XLSX) [file pone.0300809.s002.xlsx]

## Sheet: Figure 3
Prebiopsies				Postbiopsies			Delta values
Group	Steatosis/liver lipids	Col1a1	Gal-3	Steatosis/liver lipids	Col1a1	Gal-3	Steatosis/liver lipids	Col1a1	Gal-3	Group
Vehicle	41.2997	12.5162	7.96773	28.9179	22.2678	12.6913	-12.3818	9.75162	4.72358	Vehicle
Vehicle	44.9124	24.5192	10.4707	27.869	22.0994	8.5253	-17.0434	-2.41974	-1.94536	Vehicle
Vehicle	32.6435	27.6865	10.6184							Vehicle
Vehicle	38.018	22.7767	11.1613	27.4004	26.2545	11.3835	-10.6176	3.47782	0.222213	Vehicle
Vehicle	34.9506	24.444	10.1712	31.9317	22.7825	8.48416	-3.0189	-1.66156	-1.68702	Vehicle
Vehicle	34.1068	22.2984	16.3213							Vehicle
Vehicle	34.3847	24.05	14.87	34.7296	29.7009	12.7223	0.344899	5.65094	-2.14774	Vehicle
Vehicle	38.0279	13.2997	10.3853	30.4081	22.7531	9.64019	-7.6198	9.45345	-0.745154	Vehicle
Vehicle	36.2634	16.4506	9.63979	28.5552	22.2432	11.3021	-7.7082	5.79254	1.66235	Vehicle
Vehicle	42.6839	29.4547	14.0809	35.5094	30.5865	10.9143	-7.1745	1.13183	-3.16665	Vehicle
Vehicle	43.8276	13.4707	8.21587	32.6101	19.1182	8.00727	-11.2175	5.64747	-0.208598	Vehicle
Vehicle	36.683	18.1029	16.1935	32.2402	35.072	14.2173	-4.4428	16.9691	-1.97613	Vehicle
OCA, 45 mg/kg	38.9011	19.396	8.67954	16.6409	14.609	6.7292	-22.2602	-4.78702	-1.95034	OCA, 45 mg/kg
OCA, 45 mg/kg	43.2697	16.6669	10.531	13.5748	19.0839	7.57082	-29.6949	2.41696	-2.96014	OCA, 45 mg/kg
OCA, 45 mg/kg	34.7912	20.78	12.177	14.4592	20.5807	7.89563	-20.332	-0.199369	-4.28139	OCA, 45 mg/kg
OCA, 45 mg/kg	41.0576	21.8812	14.095	13.942	19.4677	9.04954	-27.1156	-2.41354	-5.0455	OCA, 45 mg/kg
OCA, 45 mg/kg	44.5146	13.4188	8.53315	13.4455	20.7823	6.43135	-31.0691	7.3635	-2.1018	OCA, 45 mg/kg
OCA, 45 mg/kg	36.8285	9.83516	9.77683	11.9266	17.367	8.78509	-24.9019	7.53185	-0.991738	OCA, 45 mg/kg
OCA, 45 mg/kg	40.7285	12.1004	8.58389	13.0492	22.4915	6.36039	-27.6793	10.391	-2.2235	OCA, 45 mg/kg
OCA, 45 mg/kg	37.2075	26.7881	11.2408	4.30774	33.6521	16.0298	-32.8998	6.86397	4.78901	OCA, 45 mg/kg
OCA, 45 mg/kg	39.7662	25.3463	13.4634	9.26502	28.4268	14.199	-30.5012	3.08059	0.735651	OCA, 45 mg/kg
OCA, 45 mg/kg	37.4166	12.2552	7.79154							OCA, 45 mg/kg
OCA, 45 mg/kg	43.7865	12.6128	8.22068	14.5068	23.7383	8.28411	-29.2797	11.1255	0.0634241	OCA, 45 mg/kg
OCA, 45 mg/kg	38.8392	26.9751	11.329	4.43818	33.6794	12.4322	-34.401	6.70433	1.10323	OCA, 45 mg/kg
OCA, 60 mg/kg	39.6215	12.8159	7.75173	6.51543	17.7653	5.52683	-33.1061	4.94947	-2.2249	OCA, 60 mg/kg
OCA, 60 mg/kg	34.9714	32.7119	19.5852	7.91756	33.9806	19.5298	-27.0538	1.26874	-0.0553656	OCA, 60 mg/kg
OCA, 60 mg/kg	36.4069	27.8774	19.3934	3.41451	29.8503	9.87712	-32.9924	1.97287	-9.51633	OCA, 60 mg/kg
OCA, 60 mg/kg	44.9586	23.7805	14.971	12.5491	24.548	8.41584	-32.4095	0.767434	-6.55518	OCA, 60 mg/kg
OCA, 60 mg/kg	38.3239	16.2071	10.1946	19.7254	18.1407	5.68055	-18.5985	1.93359	-4.51402	OCA, 60 mg/kg
OCA, 60 mg/kg	39.3649	12.2327	7.86367	15.1746	15.1515	6.07657	-24.1903	2.9188	-1.7871	OCA, 60 mg/kg
OCA, 60 mg/kg	41.5749	12.226	10.8468	14.6101	19.4008	7.1229	-26.9648	7.17481	-3.72385	OCA, 60 mg/kg
OCA, 60 mg/kg	40.4322	12.9201	6.76525	14.5181	19.7947	7.87213	-25.9141	6.87461	1.10688	OCA, 60 mg/kg
OCA, 60 mg/kg	41.5627	19.4736	10.8487	8.72673	23.9022	12.1064	-32.836	4.42855	1.25775	OCA, 60 mg/kg
OCA, 60 mg/kg	41.4306	19.422	11.1022	14.3789	21.5915	5.75416	-27.0517	2.16946	-5.34803	OCA, 60 mg/kg
OCA, 60 mg/kg	39.2062	13.7086	8.79849							OCA, 60 mg/kg
OCA, 60 mg/kg	42.1141	10.4064	9.5037	14.617	18.583	8.46989	-27.4971	8.17659	-1.03382	OCA, 60 mg/kg
INT-787, 10 mg/kg	39.5142	15.9539	10.761	9.86957	14.4011	3.6859	-29.6446	-1.55288	-7.07507	INT-787, 10 mg/kg
INT-787, 10 mg/kg	43.552	29.1849	16.6442							INT-787, 10 mg/kg
INT-787, 10 mg/kg	41.4533	22.9899	11.3021	27.8128	14.5285	4.29115	-13.6405	-8.46139	-7.01094	INT-787, 10 mg/kg
INT-787, 10 mg/kg	36.3075	27.4077	13.2628	5.17541	19.2421	4.18257	-31.1321	-8.16554	-9.08024	INT-787, 10 mg/kg
INT-787, 10 mg/kg	32.6416	18.1645	11.7108	24.1505	16.7432	4.64277	-8.4911	-1.4213	-7.06802	INT-787, 10 mg/kg
INT-787, 10 mg/kg	41.9211	14.7676	9.25568	14.7621	17.2593	7.17453	-27.159	2.49173	-2.08115	INT-787, 10 mg/kg
INT-787, 10 mg/kg	37.48	13.5866	8.24698	31.1395	20.8184	6.59681	-6.3405	7.23178	-1.65017	INT-787, 10 mg/kg
INT-787, 10 mg/kg	44.8833	19.6411	11.0634	24.524	20.5358	6.1511	-20.3593	0.894775	-4.91234	INT-787, 10 mg/kg
INT-787, 10 mg/kg	43.1673	27.2276	13.379	13.5921	21.4604	6.22168	-29.5752	-5.76724	-7.15729	INT-787, 10 mg/kg
INT-787, 10 mg/kg	38.0245	16.9317	9.59203	16.6142	15.522	3.27539	-21.4103	-1.40976	-6.31664	INT-787, 10 mg/kg
INT-787, 10 mg/kg	40.1338	10.6359	8.50183	9.85129	14.5008	3.18942	-30.2825	3.86487	-5.31241	INT-787, 10 mg/kg
INT-787, 10 mg/kg	41.6416	9.08047	7.45453	16.2025	16.0417	3.96605	-25.4391	6.96124	-3.48848	INT-787, 10 mg/kg
INT-787, 30 mg/kg	34.1094	13.3421	8.98865	7.87263	11.4208	6.04695	-26.2368	-1.92125	-2.9417	INT-787, 30 mg/kg
INT-787, 30 mg/kg	44.4414	25.2124	12.6209							INT-787, 30 mg/kg
INT-787, 30 mg/kg	36.936	23.9075	12.37	3.97425	16.9393	2.85283	-32.9618	-6.96822	-9.51722	INT-787, 30 mg/kg
INT-787, 30 mg/kg	39.6918	24.0876	16.2319	4.6929	13.9851	3.08805	-34.9989	-10.1025	-13.1439	INT-787, 30 mg/kg
INT-787, 30 mg/kg	41.3659	19.5315	12.1427	7.94038	13.4383	3.49303	-33.4255	-6.09313	-8.64963	INT-787, 30 mg/kg
INT-787, 30 mg/kg	36.7597	19.8445	13.9896	10.5464	11.9541	3.26722	-26.2133	-7.89038	-10.7224	INT-787, 30 mg/kg
INT-787, 30 mg/kg	39.7108	14.1697	8.99059	4.99258	14.7662	4.28113	-34.7182	0.596487	-4.70946	INT-787, 30 mg/kg
INT-787, 30 mg/kg	42.3465	14.0496	7.24117	4.35312	12.8983	2.76798	-37.9934	-1.15132	-4.47319	INT-787, 30 mg/kg
INT-787, 30 mg/kg	46.0409	15.8685	9.59294							INT-787, 30 mg/kg
INT-787, 30 mg/kg	42.0399	12.6478	9.84596	11.7739	13.2464	3.60824	-30.266	0.59861	-6.23772	INT-787, 30 mg/kg
INT-787, 30 mg/kg	33.2505	24.4322	12.0094	3.33138	15.2887	2.25105	-29.9191	-9.1435	-9.75831	INT-787, 30 mg/kg
INT-787, 30 mg/kg	39.6076	11.853	8.71026	14.0004	16.2385	3.31765	-25.6072	4.38543	-5.39261	INT-787, 30 mg/kg
INT-787, 60 mg/kg	40.7021	15.5344	7.88577	11.0912	11.8302	3.31472	-29.6109	-3.70418	-4.57106	INT-787, 60 mg/kg
INT-787, 60 mg/kg	35.0165	23.8188	12.8762							INT-787, 60 mg/kg
INT-787, 60 mg/kg	45.8301	16.578	9.43578	7.41816	12.124	2.71691	-38.4119	-4.45402	-6.71887	INT-787, 60 mg/kg
INT-787, 60 mg/kg	33.214	17.6243	14.1367	8.03147	12.7889	2.97215	-25.1825	-4.8354	-11.1645	INT-787, 60 mg/kg
INT-787, 60 mg/kg	45.5049	12.7577	9.31244	7.4929	9.57972	2.81837	-38.012	-3.17799	-6.49407	INT-787, 60 mg/kg
INT-787, 60 mg/kg	40.035	24.9773	10.4519	8.64618	12.3076	2.22052	-31.3888	-12.6697	-8.23135	INT-787, 60 mg/kg
INT-787, 60 mg/kg	43.9018	12.8622	6.77135	10.5367	12.3944	2.49648	-33.3651	-0.467825	-4.27487	INT-787, 60 mg/kg
INT-787, 60 mg/kg	46.1197	15.303	8.239	9.06119	13.8843	3.28896	-37.0585	-1.41874	-4.95003	INT-787, 60 mg/kg
INT-787, 60 mg/kg	45.3072	22.2923	9.36576	8.78933	15.7227	4.50677	-36.5179	-6.56967	-4.85899	INT-787, 60 mg/kg
INT-787, 60 mg/kg	44.1586	13.212	9.0434							INT-787, 60 mg/kg
INT-787, 60 mg/kg	29.9952	28.9834	12.3065	3.30006	15.7942	2.8185	-26.6951	-13.1892	-9.48798	INT-787, 60 mg/kg
INT-787, 60 mg/kg	36.9987	13.284	9.12036	12.9506	11.3653	3.92142	-24.0481	-1.91872	-5.19893	INT-787, 60 mg/kg
INT-787, 120 mg/kg	40.451	15.7949	10.0774	8.76969	6.76434	2.88532	-31.6813	-9.03051	-7.19209	INT-787, 120 mg/kg
INT-787, 120 mg/kg	40.2577	22.3853	10.1804	4.4589	17.0106	4.01445	-35.7988	-5.37465	-6.16598	INT-787, 120 mg/kg
INT-787, 120 mg/kg	34.7815	19.9198	6.89722	6.22144	8.08418	2.84559	-28.5601	-11.8357	-4.05163	INT-787, 120 mg/kg
INT-787, 120 mg/kg	40.4726	23.7984	11.1933							INT-787, 120 mg/kg
INT-787, 120 mg/kg	41.835	13.7755	8.26073	4.13571	8.14646	2.46865	-37.6993	-5.62903	-5.79207	INT-787, 120 mg/kg
INT-787, 120 mg/kg	40.1891	21.5475	11.6073	6.78885	11.6579	2.95534	-33.4002	-9.88958	-8.65194	INT-787, 120 mg/kg
INT-787, 120 mg/kg	34.3001	30.8226	14.7789	3.37488	15.8708	2.55899	-30.9252	-14.9518	-12.2199	INT-787, 120 mg/kg
INT-787, 120 mg/kg	44.1515	17.1419	12.1532	9.78278	14.7441	2.20628	-34.3687	-2.39784	-9.94694	INT-787, 120 mg/kg
INT-787, 120 mg/kg	38.3555	14.7063	9.54334	9.42762	11.0727	2.18254	-28.9279	-3.63358	-7.3608	INT-787, 120 mg/kg
INT-787, 120 mg/kg	44.4669	10.5584	7.65562	10.3106	14.1878	2.76517	-34.1563	3.62935	-4.89045	INT-787, 120 mg/kg
INT-787, 120 mg/kg	43.6849	16.8576	10.4279	7.63496	12.1256	2.72024	-36.0499	-4.73204	-7.70767	INT-787, 120 mg/kg
INT-787, 120 mg/kg	39.1367	19.1512	9.45752	4.45895	16.0405	2.5742	-34.6777	-3.11069	-6.88332	INT-787, 120 mg/kg

## Sheet: Figure 4
Group	Plasma ALT (U/L) - Termination	Plasma AST (U/L) - Termination
Vehicle	871.6	535.2
Vehicle	600.2	495.2
Vehicle
Vehicle	626.2	441.6
Vehicle	551.4	360
Vehicle
Vehicle	348.8	529
Vehicle	1095.2	656.6
Vehicle	632.8	456
Vehicle	745.8	733.2
Vehicle	992.4	544
Vehicle	858	672.2
OCA, 45 mg/kg	1079.2	472
OCA, 45 mg/kg	884.8	479.4
OCA, 45 mg/kg	831.6	347
OCA, 45 mg/kg	1142.6	554.8
OCA, 45 mg/kg	845.4	409.4
OCA, 45 mg/kg	946.4	445.6
OCA, 45 mg/kg	965	469.4
OCA, 45 mg/kg	734	942.4
OCA, 45 mg/kg	1393.2	1694.4
OCA, 45 mg/kg
OCA, 45 mg/kg	436.8	309.2
OCA, 45 mg/kg	1468	1365.2
OCA, 60 mg/kg	980	747.8
OCA, 60 mg/kg	1478.8	1472.4
OCA, 60 mg/kg	991.6	843.2
OCA, 60 mg/kg	1273	1042.4
OCA, 60 mg/kg	632.8	310.8
OCA, 60 mg/kg	554.2	278.8
OCA, 60 mg/kg	712.8	344.8
OCA, 60 mg/kg	860.8	414.6
OCA, 60 mg/kg	801.6	581.2
OCA, 60 mg/kg	607.4	315.2
OCA, 60 mg/kg
OCA, 60 mg/kg	938.6	514.6
INT-787, 10 mg/kg	301.6	245.4
INT-787, 10 mg/kg
INT-787, 10 mg/kg	470	328
INT-787, 10 mg/kg	281	350
INT-787, 10 mg/kg	397.6	275.6
INT-787, 10 mg/kg	472.8	234.6
INT-787, 10 mg/kg	361.2	254.6
INT-787, 10 mg/kg	601.4	313
INT-787, 10 mg/kg	349.8	399.8
INT-787, 10 mg/kg	272.8	299.2
INT-787, 10 mg/kg	154.8	147.4
INT-787, 10 mg/kg	558.6	290.6
INT-787, 30 mg/kg	193.6	171.4
INT-787, 30 mg/kg
INT-787, 30 mg/kg	69	82
INT-787, 30 mg/kg	125.2	122
INT-787, 30 mg/kg	147.6	130
INT-787, 30 mg/kg	130.6	121.4
INT-787, 30 mg/kg	163.8	123.6
INT-787, 30 mg/kg	127.2	116.8
INT-787, 30 mg/kg
INT-787, 30 mg/kg	221.4	170.8
INT-787, 30 mg/kg	76	98
INT-787, 30 mg/kg	298.4	181.6
INT-787, 60 mg/kg	147.8	126.6
INT-787, 60 mg/kg
INT-787, 60 mg/kg	135.2	115.2
INT-787, 60 mg/kg	56.8	92.2
INT-787, 60 mg/kg	124	111.6
INT-787, 60 mg/kg	126.8	117.4
INT-787, 60 mg/kg	98	85
INT-787, 60 mg/kg	148	142.2
INT-787, 60 mg/kg
INT-787, 60 mg/kg
INT-787, 60 mg/kg	71.4	112.8
INT-787, 60 mg/kg	140.6	133.2
INT-787, 120 mg/kg	171.6	120.4
INT-787, 120 mg/kg	64.8	93.4
INT-787, 120 mg/kg	142.8	147.2
INT-787, 120 mg/kg
INT-787, 120 mg/kg	106.2	98
INT-787, 120 mg/kg	165.8	141.2
INT-787, 120 mg/kg	55.4	101.2
INT-787, 120 mg/kg	131.6	117.6
INT-787, 120 mg/kg	102	104.4
INT-787, 120 mg/kg	145	105.2
INT-787, 120 mg/kg	138	113.4
INT-787, 120 mg/kg	147.4	126.2

## Sheet: Figure 5
Group	Baseline Weight (g)	Week 8 Weight (g)
Vehicle	56.2	63.4
Vehicle	59.9	66.7
Vehicle	57.1
Vehicle	52.9	60.3
Vehicle	57.4	63.9
Vehicle	52.5
Vehicle	49.8	61.5
Vehicle	56.7	61.2
Vehicle	52.8	55.8
Vehicle	55.5	67.3
Vehicle	53.9	58
Vehicle	57.2
OCA, 45 mg/kg	58.3	63.1
OCA, 45 mg/kg	51.1	56.2
OCA, 45 mg/kg	56.2	60.4
OCA, 45 mg/kg	55.6	61.9
OCA, 45 mg/kg	54.3	59
OCA, 45 mg/kg	54.7	61.1
OCA, 45 mg/kg	54.2	63.3
OCA, 45 mg/kg	57.5	71
OCA, 45 mg/kg	53.5
OCA, 45 mg/kg	57.3
OCA, 45 mg/kg	55.4	61
OCA, 45 mg/kg	55.4	68.5
OCA, 60 mg/kg	62	69.7
OCA, 60 mg/kg	48.1	60.6
OCA, 60 mg/kg	48.6	55.3
OCA, 60 mg/kg	60	71.7
OCA, 60 mg/kg	53.6	61.3
OCA, 60 mg/kg	58.4	63.1
OCA, 60 mg/kg	52.9	56.4
OCA, 60 mg/kg	50.8	60.7
OCA, 60 mg/kg	51.4	67.5
OCA, 60 mg/kg	48.4	54
OCA, 60 mg/kg	51.7
OCA, 60 mg/kg	55.6	62
INT-787, 10 mg/kg	63.7	59.8
INT-787, 10 mg/kg	43.3
INT-787, 10 mg/kg	50.3	50.1
INT-787, 10 mg/kg	49.4	59.7
INT-787, 10 mg/kg	61.1	62.4
INT-787, 10 mg/kg	56.7	53.9
INT-787, 10 mg/kg	50.3	50.3
INT-787, 10 mg/kg	56.3	57.8
INT-787, 10 mg/kg	52.1	62.9
INT-787, 10 mg/kg	54.7	66.4
INT-787, 10 mg/kg	56.9	56
INT-787, 10 mg/kg	56.6	58.1
INT-787, 30 mg/kg	56.5	60.1
INT-787, 30 mg/kg	54
INT-787, 30 mg/kg	52.5	60.3
INT-787, 30 mg/kg	46.8	59.3
INT-787, 30 mg/kg	55.4	54.9
INT-787, 30 mg/kg	53.1	56.9
INT-787, 30 mg/kg	54.3	56
INT-787, 30 mg/kg	54.8	57.3
INT-787, 30 mg/kg	54.6
INT-787, 30 mg/kg	57.5	62.1
INT-787, 30 mg/kg	49.6	62
INT-787, 30 mg/kg	54.4	57
INT-787, 60 mg/kg	54.6	59.4
INT-787, 60 mg/kg	51.4
INT-787, 60 mg/kg	53.1	56.6
INT-787, 60 mg/kg	51.3	61.5
INT-787, 60 mg/kg	50.7	54.5
INT-787, 60 mg/kg	54.8	60.1
INT-787, 60 mg/kg	54.2	59.8
INT-787, 60 mg/kg	51.1	59.2
INT-787, 60 mg/kg	53.8
INT-787, 60 mg/kg	55.5
INT-787, 60 mg/kg	55.4	58.1
INT-787, 60 mg/kg	57.8	64
INT-787, 120 mg/kg	56.9	64.3
INT-787, 120 mg/kg	54.2	59.4
INT-787, 120 mg/kg	57.9	66.3
INT-787, 120 mg/kg	62
INT-787, 120 mg/kg	54.5	58.1
INT-787, 120 mg/kg	55.7	63.7
INT-787, 120 mg/kg	51.9	56.1
INT-787, 120 mg/kg	56.4	63.4
INT-787, 120 mg/kg	52.3	61.2
INT-787, 120 mg/kg	53.5	56.6
INT-787, 120 mg/kg	55.7	61.7
INT-787, 120 mg/kg	49.1	52.8

## Sheet: Liver(g) & lean-fat(g)-no fig 
Group	Liver weight (g)	Lean tissue mass (g)	Fat tissue mass (g)
Vehicle	7.618	21.82	27.75
Vehicle	9.247	23.65	24.51
Vehicle
Vehicle	7.14	21.41	26.74
Vehicle	7.713	19.53	24.45
Vehicle
Vehicle	5.34	17.79	25.35
Vehicle	7.812	20.97	25.58
Vehicle	5.78	17.41	24.56
Vehicle	7.172	19.77	29.67
Vehicle	7.06	21.4	23.46
Vehicle	8.178	23.29	32.29
OCA, 45 mg/kg	6.354	20.43	23.68
OCA, 45 mg/kg	5.085	17.63	22.95
OCA, 45 mg/kg	5.425	20.67	24.18
OCA, 45 mg/kg	5.643	18.13	24.44
OCA, 45 mg/kg	6.024	19.71	24.28
OCA, 45 mg/kg	5.436	20.76	25.82
OCA, 45 mg/kg	6.927	20.49	25.35
OCA, 45 mg/kg	4.499	20.41	33.15
OCA, 45 mg/kg	5.084	19.45	33.46
OCA, 45 mg/kg
OCA, 45 mg/kg	4.813	20.55	29.64
OCA, 45 mg/kg	4.574	21.69	30.54
OCA, 60 mg/kg	4.939	19.42	28.74
OCA, 60 mg/kg	4.128	16.61	24.95
OCA, 60 mg/kg	3.93	16.94	25.1
OCA, 60 mg/kg	6.341	22.06	32.6
OCA, 60 mg/kg	5.949	20.16	22.24
OCA, 60 mg/kg	5.662	18.61	21.61
OCA, 60 mg/kg	5.278	16	20.59
OCA, 60 mg/kg	5.991	16.37	24.26
OCA, 60 mg/kg	5.708	16.07	23.44
OCA, 60 mg/kg	4.971	19.24	21.36
OCA, 60 mg/kg
OCA, 60 mg/kg	6.081	22.21	24.87
INT-787, 10 mg/kg	4.585	21.47	25.59
INT-787, 10 mg/kg
INT-787, 10 mg/kg	5.364	18.16	18.92
INT-787, 10 mg/kg	4.816	18.42	26.25
INT-787, 10 mg/kg	5.801	22.25	26.55
INT-787, 10 mg/kg	5.698	19.56	20.59
INT-787, 10 mg/kg	5.981	19.1	19.19
INT-787, 10 mg/kg	7.972	20.07	20.61
INT-787, 10 mg/kg	5.477	18.26	25.07
INT-787, 10 mg/kg	5.181	19.76	29.68
INT-787, 10 mg/kg	4.133	19.76	22.11
INT-787, 10 mg/kg	6.433	18.1	17.93
INT-787, 30 mg/kg	5.695	18.76	23.82
INT-787, 30 mg/kg
INT-787, 30 mg/kg	4.547	19.24	23.78
INT-787, 30 mg/kg	4.715	20.99	24.39
INT-787, 30 mg/kg	4.753	18.79	19.27
INT-787, 30 mg/kg	5.268	20.19	23.34
INT-787, 30 mg/kg	4.822	19.89	23.2
INT-787, 30 mg/kg	4.907	20.99	21.49
INT-787, 30 mg/kg
INT-787, 30 mg/kg	7.108	22.12	25.1
INT-787, 30 mg/kg	6.037	20.4	21.41
INT-787, 30 mg/kg	5.386	20.18	24.13
INT-787, 60 mg/kg	6.543	21.29	22.07
INT-787, 60 mg/kg		18.84	25.87
INT-787, 60 mg/kg	5.059	17.75	19.28
INT-787, 60 mg/kg	3.985	17.98	23.94
INT-787, 60 mg/kg	4.761	19.4	20.95
INT-787, 60 mg/kg	6.339	21.62	22.38
INT-787, 60 mg/kg	5.66	20.78	22.24
INT-787, 60 mg/kg	6.149	20.7	25.55
INT-787, 60 mg/kg		14.81	19.06
INT-787, 60 mg/kg
INT-787, 60 mg/kg	5.017	20.17	25.05
INT-787, 60 mg/kg	6.86	21.57	25.05
INT-787, 120 mg/kg	7.85	24.15	24.98
INT-787, 120 mg/kg	6.58	20.37	26.19
INT-787, 120 mg/kg	6.878	21.13	23.35
INT-787, 120 mg/kg
INT-787, 120 mg/kg	4.894	19.61	23.29
INT-787, 120 mg/kg	6.32	20.74	24.63
INT-787, 120 mg/kg	5.787	18.74	23.8
INT-787, 120 mg/kg	8.628	24.43	23.55
INT-787, 120 mg/kg	6.38	19.45	26.1
INT-787, 120 mg/kg	5.167	20.05	18.92
INT-787, 120 mg/kg	6.109	21.52	21.54
INT-787, 120 mg/kg	5.046	17.22	19.37

## Sheet: S1 Fig
Group	Baseline	Week 1	Week 2	Week 3	Week 4	Week 5	Week 6	Week 7	Week 8
Vehicle	56.2	58.5	58.5	60.2	61.2	60.9	63.4	62.3	63.4
Vehicle	59.9	61.3	62.1	63.5	64	64.8	65.4	66	66.7
Vehicle	57.1	60.8	63.8	67.1	67.4	68.1
Vehicle	52.9	54.8	56.9	57.5	58.4	58.5	59.1	59.8	60.3
Vehicle	57.4	59.3	59.7	60.5	60.9	61.8	61.5	62.7	63.9
Vehicle	52.5	54.8	57.6	59.1	59.7
Vehicle	49.8	51.8	54.4	55.2	56	56.4	58.3	59.9	61.5
Vehicle	56.7	58.4	60.3	60.9	61.3	59.8	59.8	60	61.2
Vehicle	52.8	54.5	54.8	54.9	54.7	54.8	54.5	55.3	55.8
Vehicle	55.5	58.5	60.7	61	61.9	63.2	64.3	66.1	67.3
Vehicle	53.9	55.7	57.7	57.9	58.1	59	59.9	59.8	58
Vehicle	57.2	59.3	61.3	65	67.6	69.2	70.7	74.1
OCA, 45 mg/kg	58.3	58.3	59.8	58.5	60	60.6	60.4	61.3	63.1
OCA, 45 mg/kg	51.1	51.1	52.2	53.6	54.7	54.8	55.1	55.9	56.2
OCA, 45 mg/kg	56.2	57	58.1	58.5	58.9	58.7	58.6	59.6	60.4
OCA, 45 mg/kg	55.6	54.9	52.7	58.2	58.1	58.3	59.3	60.5	61.9
OCA, 45 mg/kg	54.3	54.8	56.2	56.8	57.4	57.5	58.3	58.1	59
OCA, 45 mg/kg	54.7	54.5	56.2	56.6	57.7	58.5	59	60.6	61.1
OCA, 45 mg/kg	54.2	53.4	57.2	58.8	60.7	56.5	58.6	61.5	63.3
OCA, 45 mg/kg	57.5	52.3	58.2	63.1	63.8	66.7	68.7	70.1	71
OCA, 45 mg/kg	53.5	52.6	56.6	61.3	62.4	65	66.2	67.2
OCA, 45 mg/kg	57.3	46.8
OCA, 45 mg/kg	55.4	56.8	58.8	60.9	61.6	62.9	63.9	66.1	61
OCA, 45 mg/kg	55.4	56	57.7	59.7	61.3	63.6	66	66.9	68.5
OCA, 60 mg/kg	62	57.4	61.5	64.6	66.3	64.4	65.9	68.6	69.7
OCA, 60 mg/kg	48.1	47.4	50.5	52.1	54.4	55.9	53.3	58	60.6
OCA, 60 mg/kg	48.6	48.1	48.7	51.6	52.2	52.2	53.9	53.7	55.3
OCA, 60 mg/kg	60	61	64.7	66.2	67	67.1	68.9	69.9	71.7
OCA, 60 mg/kg	53.6	50.4	55.4	57.1	59.4	59.4	59.7	60.3	61.3
OCA, 60 mg/kg	58.4	57.5	59.5	60.5	60.2	60.5	60.6	62.4	63.1
OCA, 60 mg/kg	52.9	50.9	51.9	54.3	54.8	55.3	55.4	55.4	56.4
OCA, 60 mg/kg	50.8	50.2	53.2	53.5	51.9	55.5	56.2	58.5	60.7
OCA, 60 mg/kg	51.4	50.6	53.8	55.3	57.8	60	59.1	62.6	67.5
OCA, 60 mg/kg	48.4	48.4	50.9	51.4	52.4	53.1	53.1	53.5	54
OCA, 60 mg/kg	51.7
OCA, 60 mg/kg	55.6	52	55.8	58.2	59.5	60.2	60.7	60.3	62
INT-787, 10 mg/kg	63.7	64.1	63.2	62.7	61.3	60.7	61.3	59.8	59.8
INT-787, 10 mg/kg	43.3	42.5	40.9	36.9
INT-787, 10 mg/kg	50.3	50.7	49.9	50.2	49.3	49.5	48.9	49.3	50.1
INT-787, 10 mg/kg	49.4	51.3	52.8	54.2	55.3	55.6	56.6	58.4	59.7
INT-787, 10 mg/kg	61.1	61.8	62.3	62.9	62.2	62	62.4	62.1	62.4
INT-787, 10 mg/kg	56.7	56	56.6	55.5	54.7	53.3	53.7	53.6	53.9
INT-787, 10 mg/kg	50.3	51.7	51.9	51.9	51.3	51	50.4	50	50.3
INT-787, 10 mg/kg	56.3	57.4	57.3	57.8	57.5	56.8	57.1	57.7	57.8
INT-787, 10 mg/kg	52.1	53.4	54.5	55.2	56.2	57.6	59.1	60.2	62.9
INT-787, 10 mg/kg	54.7	55.5	55.8	56	58.5	60.2	63.5	65.5	66.4
INT-787, 10 mg/kg	56.9	57.6	57.4	56.3	55.7	55.9	54.7	55.8	56
INT-787, 10 mg/kg	56.6	58.8	60.1	58.1	58.3	57.8	57.4	57.2	58.1
INT-787, 30 mg/kg	56.5	57.4	57.5	58.4	58.3	57.5	58.6	60.6	60.1
INT-787, 30 mg/kg	54	52.2	52.7	50.8
INT-787, 30 mg/kg	52.5	51.5	52.7	53.5	55	56.3	57.2	58.7	60.3
INT-787, 30 mg/kg	46.8	48.9	49	51.8	53.7	55.6	56.8	58.4	59.3
INT-787, 30 mg/kg	55.4	54.8	54.4	53.7	53.5	53.7	53.9	54.6	54.9
INT-787, 30 mg/kg	53.1	52.9	52.6	52.7	54.7	53.8	54.7	55.2	56.9
INT-787, 30 mg/kg	54.3	54.8	54.3	54.1	54.3	54.6	55.3	54.9	56
INT-787, 30 mg/kg	54.8	55.9	55.9	56.1	55.9	55.6	56.6	56.7	57.3
INT-787, 30 mg/kg	54.6	55.1	55.4
INT-787, 30 mg/kg	57.5	58.6	58.2	59.7	59.1	59.8	60.7	60.9	62.1
INT-787, 30 mg/kg	49.6	49.9	51.4	53.7	55.9	56.6	57.8	59.2	62
INT-787, 30 mg/kg	54.4	55.5	55.7	56	55.7	56.4	57.5	58.1	57
INT-787, 60 mg/kg	54.6	55.5	55.2	55.1	57.4	57.2	57.8	57.9	59.4
INT-787, 60 mg/kg	51.4	52.8	54.4	57	57.9	57.8	57.4	57.5
INT-787, 60 mg/kg	53.1	54.1	53.5	53.6	54.4	55	55.6	55.7	56.6
INT-787, 60 mg/kg	51.3	52.6	55	56.1	58.6	58.9	60.1	61.5	61.5
INT-787, 60 mg/kg	50.7	51.4	50.9	51.2	51.6	51.9	52.9	53.2	54.5
INT-787, 60 mg/kg	54.8	54.4	53.4	53.1	55	56.1	57.5	58.9	60.1
INT-787, 60 mg/kg	54.2	53.7	54.4	54.4	55.3	57.4	57.1	57.8	59.8
INT-787, 60 mg/kg	51.1	52.5	53.8	54.7	55.7	56.8	58.4	58.7	59.2
INT-787, 60 mg/kg	53.8	56.6	58.3	58.9	58.4	55.8	52	47.3
INT-787, 60 mg/kg	55.5	55	54.8	55.5	54.9
INT-787, 60 mg/kg	55.4	54.4	56.2	58.9	59.6	59.8	60.6	58	58.1
INT-787, 60 mg/kg	57.8	58.7	57.6	57.3	59	60.6	61.4	61.5	64
INT-787, 120 mg/kg	56.9	54.6	56.9	58.7	59.7	60.8	61.6	63.1	64.3
INT-787, 120 mg/kg	54.2	54.7	56.9	58.9	58	57.8	58.3	58.7	59.4
INT-787, 120 mg/kg	57.9	59.6	59.5	61.5	61.7	63.3	64.5	65.7	66.3
INT-787, 120 mg/kg	62	61.3	61	61
INT-787, 120 mg/kg	54.5	54.9	54.6	54.9	53.9	55.8	57.1	56.7	58.1
INT-787, 120 mg/kg	55.7	55.8	56.3	57.2	59.4	60.2	60.7	62.5	63.7
INT-787, 120 mg/kg	51.9	51	54.6	56.7	57.4	56.4	57.5	54.1	56.1
INT-787, 120 mg/kg	56.4	56.5	57.3	57.9	58.4	60.1	61.1	62.1	63.4
INT-787, 120 mg/kg	52.3	52.8	54.4	56.2	56.3	57.6	59.6	60.8	61.2
INT-787, 120 mg/kg	53.5	53.7	54.5	54.3	55.4	55.8	56.7	56.2	56.6
INT-787, 120 mg/kg	55.7	56.7	56.8	56.5	58.3	59.2	60.2	60.9	61.7
INT-787, 120 mg/kg	49.1	47	48.2	49.2	49.7	50.8	51.5	51.8	52.8
